# Supplementary material for: New isolations of the rabies-related Mokola virus from South Africa
Source: BMC Vet Res. 2017 Jan 31;13:37. doi: 10.1186/s12917-017-0948-0 (PMC5282659; doi:10.1186/s12917-017-0948-0)
Supplement: Additional file 1: Table S1. — Primers and PCR conditions for amplification of the Nucleoprotein-, Phosphoprotein-, Matrix protein- and Glycoprotein genes of Mokola virus isolates. (XLSX 12 kb) [file 12917_2017_948_MOESM1_ESM.xlsx]

## Sheet: Sheet1
Primer pair	Primer sequence (5’-3’)1	Position on genome2	Reference	PCR conditions
001lys	ACGCTTAACGMAAA	1-14	[19]	94 ° C for 2 minutes; 40 cycles of 94 °C for 30 seconds, 37 °C for 30 seconds and 72 °C for 90 seconds, final extension at 72 °C for 7 minutes
550B	GTRCTCCARTTAGCRCACAT	647-666	[19]
MokN450F	GAGCATGCTTCATTGGTCGG	476-495	[9,17]	94 °C for 2 minutes; 30 cycles of 94 °C for 30 seconds, 42 °C for 30 seconds, 72 °C for 90 second, final extension at 72 °C for 7 minutes
N8(-)	AGTTTCTTCAGCCATCTC	1578-1595	[9,17]
MokPF	CACCAAGCTAGACCAAACTCTT	1361-1382	This study	94 °C for 1 minutes; 40 cycles of 94 °C for 30 seconds, 50 °C for 30 seconds, 72 °C for 90 seconds, final extension at 72 °C for 7 minutes
MokPR	CGTTTGGACTACATATCTTGACCTC	2687-2711	This study
MokMF	CGGCGAAAAGGGAGGGAAG	2276-2294	[9,17]	94 °C for 2 minutes; 35 cycles of 94 °C for 30 seconds, 50 °C for 30 seconds, 72 °C for 90 seconds, final extension at 72 °C for 7 minutes
Mok3202R	GAAAGCGGGCACCGTTGCGG	3202-3221	[9,17]
MOKV473MF	GCGCCAGACAATGTCACATCCAGGG	2988-3012	[9,17]	94 °C for 2 minutes; 35 cycles of 94 °C for 30 seconds, 55 °C for 30 seconds, 72 °C for 90 seconds, final extension at 72 °C for 7 minutes
Mok4223R	TCCAGGGTGTCTAAGCACTCTTCTC	4223-4247	[9,17]
Mok4109F	TTCGACGGAACTTGGGTCTC	4090-4109	[9,17]	94 °C for 2 minutes; 35 cycles of 94 °C for 30 seconds, 45 °C for 30 seconds, 72 °C for 90 seconds, final extension at 72 °C for 7 minutes
Mok5510R	TATTTGGAACTACGGGACTC	5510-5530
1 Degenerate nucleotides: M = A or C; R = A or G
2 Nucleotide positions are numbered according to Genbank accession number NC006429
