# Supplementary material for: New isolations of the rabies-related Mokola virus from South Africa
Source: BMC Vet Res. 2017 Jan 31;13:37. doi: 10.1186/s12917-017-0948-0 (PMC5282659; doi:10.1186/s12917-017-0948-0)
Supplement: Additional file 2: Table S2. — Details of sequences used for the Bayesian analysis of the rabies virus positive samples. (XLSX 11 kb) [file 12917_2017_948_MOESM2_ESM.xlsx]

## Sheet: Sheet1
Virus	Geographical location	Year	Host	Laboratory reference number	Genbank accession numbers
Rabies virus mongoose variant	Mpumalanga, SA	1990	Cynictis penicillata (mongoose)	669/90	FJ392385
Rabies virus mongoose variant	Free state, SA	1995	Cynictis penicillata (mongoose)	767/95	FJ392388
Rabies virus mongoose variant	Free state, SA	2007	Bos taurus (bovine)	235/07	JX088729
Rabies virus mongoose variant	North-West, SA	2007	Bos taurus (bovine)	397/07	JX088730
Rabies virus mongoose variant	Free state, SA	2007	Galerella sanguinea (mongoose)	416/07	JX088731
Rabies virus mongoose variant	Free state, SA	2006	Felis lybica (Feline)	548/06	JX088732
Rabies virus canid variant	North-West, SA	2012	Canis lupus familiaris (dog)	55612	KT336432
Rabies virus canid variant	Gauteng, SA	2012	Canis lupus familiaris (dog)	33512	KT336436
Rabies virus canid variant	Limpopo, SA	2012	Canis lupus familiaris (dog)	34312	KT336437
Rabies virus canid variant	Limpopo, SA	2006	Canis lupus familiaris (dog)	262/06	HM179504
Rabies virus canid variant	Mpumalanga, SA	2004	Canis lupus familiaris (dog)	567/04	HM179505
Rabies virus canid variant	Limpopo, SA	2005	Canis mesomelas (black-backed jackal)	819/05	HM179507
Rabies virus canid variant	Eastern Cape, SA	2005	Otocyon megalotis (bat-eared fox)	31/05	HM179508
Rabies virus canid variant	Kwa-Zulu Natal, SA	2008	Canis lupus familiaris (dog)	UPV128	JF747613
Rabies virus canid variant	Kwa-Zulu Natal, SA	2008	Canis lupus familiaris (dog)	UPV130	JF747614
Rabies virus canid variant	Kwa-Zulu Natal, SA	2007	Canis lupus familiaris (dog)	UPV150	JF747615
Rabies virus canid variant	Kwa-Zulu Natal, SA	2007	Canis lupus familiaris (dog)	UPV153	JF747616
Rabies virus canid variant	Kwa-Zulu Natal, SA	2007	Canis lupus familiaris (dog)	UPV167	JF747617
Lagos bat virus	Kwa-Zulu Natal, SA	2006	Epomophorus wahlbergi (bat)	LBVSA2006	EF547452
