# Supplementary material for: New isolations of the rabies-related Mokola virus from South Africa
Source: BMC Vet Res. 2017 Jan 31;13:37. doi: 10.1186/s12917-017-0948-0 (PMC5282659; doi:10.1186/s12917-017-0948-0)
Supplement: Additional file 3: Table S3. — Details of sequences used for the Bayesian analysis of the new Mokola virus isolates. (XLSX 11 kb) [file 12917_2017_948_MOESM3_ESM.xlsx]

## Sheet: Sheet1
Virus	Geographical location	Year	Host	Laboratory reference number	Genbank accession numbers (gene)
Mokola virus	Ibadan, Nigeria	1968	Crocidura spp. (shrew)	RV4	KF155005 (full genome)
Mokola virus	KwaZulu-Natal, South Africa	1970	Felis catus (feline)	700/70	FJ465416(N), AF049118(P), GQ472989(M), GQ473001(G)
Mokola virus	Bangui, Central African Republic	1981	Lophuromys sikapusi (rodent)	RV40	EU293118 (full genome)
Mokola virus	Bulawayo, Zimbabwe	1981	Felis catus (feline)	12341	FJ465417(N), GQ861350(P), GQ472991(M), GQ473003(G)
Mokola virus	Bulawayo, Zimbabwe	1981	Felis catus (feline)	-	NC_006429 (full genome)
Mokola virus	Bulawayo, Zimbabwe	1981	Felis catus (feline)	12574	FJ465418(N), GQ861352(P), GQ472994(M),GQ473004(G)
Mokola virus	Bulawayo, Zimbabwe	1982	Felis catus (feline)	13270	KC218932(N), GQ500114(P), GQ472990(M),GQ473002(G)
Mokola virus	Bulawayo, Zimbabwe	1982	Felis catus (feline)	Zim82/RV1035	KF155006 (full genome)
Mokola virus	Selous, Zimbabwe	1993	Felis catus (feline)	21846/RV1017	KC218933(N), GQ500115(P), GQ472993(M),GQ500109(G)
Mokola virus	Eastern Cape, South Africa	1995	Felis catus (feline)	543/95	FJ465415(N), GQ500116(P), GQ472992(M),GQ500110(G)
Mokola virus	Eastern Cape, South Africa	1996	Felis catus (feline)	112/96/RV1021	KF155008 (full genome)
Mokola virus	Eastern Cape, South Africa	1996	Felis catus (feline)	322/96	FJ465414(N), GQ861353(P), GQ472996(M),GQ500111(G)
Mokola virus	KwaZulu-Natal, South Africa	1997	Felis catus (feline)	252/97	JN944637(N), AF369376(P), GQ472997(M),GQ500112(G)
Mokola virus	KwaZulu-Natal, South Africa	1997	Felis catus (feline)	229/97	FJ465413(N), AF369375(P), GQ472998(M), GQ500113(G)
Mokola virus	KwaZulu-Natal, South Africa	1998	Felis catus (feline)	071/98	FJ465410 N), AF369378(P), GQ473000(M), GQ500108(G)
Mokola virus	Eastern Cape, South Africa	2006	Felis catus (feline)	173/06	FJ465412(N), GQ861351(P), GQ472999(M), HQ266624(G)
Mokola virus	Eastern Cape, South Africa	2008	Felis catus (feline)	226/08	KC218934(N), KC218935(P), KC218936(M), KC218937(G)
Mokola virus	KwaZulu-Natal, South Africa	2012	Felis catus (feline)	12/458	KP899610(N), KP899619(P), KP899613(M), KP899616(G)
Mokola virus	KwaZulu-Natal, South Africa	2012	Felis catus (feline)	12/604	KP899611(N), KP899620(P), KP899614(M), KP899617(G)
Mokola virus	KwaZulu-Natal, South Africa	2014	Felis catus (feline)	14/024	KP899612(N), KP899621(P), KP899615(M), KP899618(G)
Lagos bat virus	KwaZulu-Natal, South Africa	2006	Epomophorus wahlbergi (bat)	LBVSA2006	EF547452 (N), EF547414 (P), EF547435 (M), EF547422 (G)
