# Supplementary material for: New isolations of the rabies-related Mokola virus from South Africa
Source: BMC Vet Res. 2017 Jan 31;13:37. doi: 10.1186/s12917-017-0948-0 (PMC5282659; doi:10.1186/s12917-017-0948-0)
Supplement: Additional file 8: Table S4. — Nucleotide identity of the Nucleoprotein gene of all Mokola virus isolates. (XLSX 10 kb) [file 12917_2017_948_MOESM8_ESM.xlsx]

## Sheet: Sheet1
	1	2	3	4	5	6	7	8	9	10	11	12	13	14	15	16	17	18	19
1.EU293118
2.FJ465410	0.129
3.FJ465412	0.132	0.052
4.FJ465413	0.132	0.007	0.054
5.FJ465414	0.129	0.048	0.010	0.052
6.FJ465415	0.130	0.047	0.007	0.051	0.002
7.KF155005	0.123	0.123	0.126	0.126	0.125	0.126
8 FJ465416	0.128	0.021	0.038	0.023	0.034	0.033	0.119
9.FJ465417	0.130	0.119	0.127	0.121	0.122	0.125	0.136	0.118
10.FJ465418	0.131	0.121	0.129	0.122	0.124	0.127	0.136	0.120	0.003
11.JN944637	0.129	0.004	0.052	0.003	0.050	0.049	0.124	0.023	0.121	0.123
12.KC218932	0.131	0.121	0.129	0.122	0.124	0.127	0.136	0.120	0.001	0.003	0.123
13.KC218933	0.122	0.114	0.117	0.117	0.116	0.117	0.122	0.105	0.107	0.107	0.115	0.107
14.KC218934	0.130	0.055	0.020	0.060	0.017	0.015	0.132	0.043	0.129	0.131	0.058	0.131	0.119
15.KF155006	0.131	0.121	0.129	0.122	0.124	0.127	0.136	0.120	0.001	0.003	0.123	0.000	0.107	0.131
16.KF155008	0.131	0.049	0.010	0.053	0.004	0.002	0.129	0.036	0.124	0.128	0.052	0.126	0.118	0.017	0.126
17.NC006429	0.131	0.121	0.129	0.122	0.124	0.127	0.136	0.120	0.001	0.003	0.123	0.000	0.107	0.131	0.000	0.126
18.12_458	0.134	0.019	0.056	0.021	0.052	0.052	0.122	0.030	0.122	0.124	0.023	0.124	0.116	0.058	0.124	0.054	0.124
19.12_604	0.137	0.020	0.057	0.022	0.053	0.052	0.125	0.030	0.123	0.125	0.023	0.125	0.117	0.059	0.125	0.055	0.125	0.002
20. 14_024	0.139	0.020	0.057	0.022	0.053	0.052	0.126	0.030	0.123	0.124	0.023	0.124	0.118	0.059	0.124	0.055	0.124	0.004	0.005
