# Supplementary material for: New isolations of the rabies-related Mokola virus from South Africa
Source: BMC Vet Res. 2017 Jan 31;13:37. doi: 10.1186/s12917-017-0948-0 (PMC5282659; doi:10.1186/s12917-017-0948-0)
Supplement: Additional file 9: Table S5. — Nucleotide identity of the Phosphoprotein gene of all Mokola virus isolates. (XLSX 10 kb) [file 12917_2017_948_MOESM9_ESM.xlsx]

## Sheet: Sheet1
	1	2	3	4	5	6	7	8	9	10	11	12	13	14	15	16	17	18	19
1.AF049118
2.AF369375	0.021
3.AF369376	0.024	0.002
4.AF369378	0.023	0.004	0.007
5.EU293118	0.217	0.210	0.210	0.213
6.GQ500114	0.190	0.195	0.195	0.199	0.191
7.GQ500115	0.204	0.204	0.204	0.207	0.197	0.142
8.GQ500116	0.078	0.090	0.092	0.090	0.198	0.168	0.176
9.GQ861350	0.187	0.192	0.191	0.196	0.190	0.008	0.138	0.164
10.GQ861351	0.139	0.150	0.152	0.150	0.271	0.252	0.261	0.100	0.247
11.GQ861352	0.190	0.195	0.195	0.199	0.190	0.006	0.140	0.165	0.004	0.248
12.GQ861353	0.081	0.092	0.095	0.092	0.201	0.172	0.179	0.003	0.168	0.103	0.169
13.KC218935	0.067	0.079	0.081	0.077	0.208	0.202	0.199	0.043	0.200	0.102	0.202	0.045
14.KF155005	0.223	0.231	0.231	0.237	0.199	0.209	0.194	0.218	0.210	0.291	0.209	0.223	0.221
15.KF155006	0.190	0.195	0.195	0.199	0.191	0.000	0.142	0.168	0.008	0.252	0.006	0.172	0.202	0.209
16.KF155008	0.054	0.065	0.067	0.065	0.211	0.203	0.195	0.033	0.202	0.088	0.203	0.035	0.014	0.223	0.203
17.NC006429	0.192	0.196	0.196	0.201	0.193	0.003	0.140	0.167	0.007	0.250	0.004	0.171	0.203	0.207	0.003	0.205
18.12_458	0.026	0.022	0.025	0.020	0.215	0.203	0.210	0.089	0.202	0.151	0.203	0.092	0.077	0.234	0.203	0.065	0.205
19.12_604	0.026	0.022	0.025	0.020	0.217	0.207	0.211	0.092	0.203	0.153	0.206	0.094	0.080	0.237	0.207	0.067	0.208	0.004
20.14_024	0.023	0.020	0.022	0.018	0.220	0.207	0.210	0.088	0.203	0.149	0.206	0.091	0.076	0.239	0.207	0.064	0.208	0.009	0.009
