# Supplementary material for: New isolations of the rabies-related Mokola virus from South Africa
Source: BMC Vet Res. 2017 Jan 31;13:37. doi: 10.1186/s12917-017-0948-0 (PMC5282659; doi:10.1186/s12917-017-0948-0)
Supplement: Additional file 10: Table S6. — Nucleotide identity of the Matrix protein gene of all Mokola virus isolates. (XLSX 10 kb) [file 12917_2017_948_MOESM10_ESM.xlsx]

## Sheet: Sheet1
	1	2	3	4	5	6	7	8	9	10	11	12	13	14	15	16	17	18	19
1.EU293118
2.GQ472989	0.131
3.GQ472990	0.124	0.133
4.GQ472991	0.122	0.131	0.005
5.GQ472992	0.135	0.041	0.143	0.141
6.GQ472993	0.134	0.137	0.096	0.094	0.148
7.GQ472994	0.124	0.133	0.000	0.005	0.143	0.096
8.GQ472996	0.139	0.041	0.147	0.145	0.003	0.152	0.147
9.GQ472997	0.144	0.024	0.141	0.139	0.063	0.154	0.141	0.063
10.GQ472998	0.142	0.022	0.143	0.141	0.061	0.152	0.143	0.061	0.002
11.GQ472999	0.142	0.022	0.143	0.141	0.061	0.152	0.143	0.061	0.002	0.000
12.GQ473000	0.137	0.018	0.139	0.137	0.057	0.148	0.139	0.057	0.005	0.003	0.003
13.KC218936	0.152	0.057	0.160	0.158	0.022	0.167	0.160	0.025	0.080	0.078	0.078	0.074
14.KF155005	0.133	0.149	0.118	0.116	0.160	0.102	0.118	0.164	0.164	0.162	0.162	0.158	0.178
15.KF155006	0.124	0.133	0.000	0.005	0.143	0.096	0.000	0.147	0.141	0.143	0.143	0.139	0.160	0.118
16.KF155008	0.142	0.046	0.150	0.147	0.005	0.154	0.150	0.005	0.068	0.067	0.067	0.063	0.027	0.167	0.150
17.NC006429	0.126	0.131	0.002	0.007	0.141	0.098	0.002	0.145	0.139	0.141	0.141	0.137	0.158	0.120	0.002	0.147
18.12_458	0.131	0.017	0.141	0.137	0.052	0.150	0.141	0.052	0.024	0.022	0.022	0.018	0.068	0.162	0.141	0.057	0.139
19.12_604	0.131	0.017	0.141	0.137	0.052	0.150	0.141	0.052	0.024	0.022	0.022	0.018	0.068	0.162	0.141	0.057	0.139	0.000
20.14_024	0.131	0.017	0.137	0.133	0.052	0.150	0.137	0.052	0.027	0.025	0.025	0.022	0.068	0.158	0.137	0.057	0.135	0.007	0.007
