# Supplementary material for: New isolations of the rabies-related Mokola virus from South Africa
Source: BMC Vet Res. 2017 Jan 31;13:37. doi: 10.1186/s12917-017-0948-0 (PMC5282659; doi:10.1186/s12917-017-0948-0)
Supplement: Additional file 11: Table S7. — Nucleotide identity of the Glycoprotein gene of all Mokola virus isolates. (XLSX 10 kb) [file 12917_2017_948_MOESM11_ESM.xlsx]

## Sheet: Sheet1
	1	2	3	4	5	6	7	8	9	10	11	12	13	14	15	16	17	18	19
1.EU293118
2.GQ473001	0.185
3.GQ473002	0.169	0.142
4.GQ473003	0.169	0.147	0.008
5.GQ473004	0.171	0.143	0.005	0.007
6.GQ500108	0.188	0.027	0.157	0.162	0.158
7.GQ500109	0.187	0.167	0.128	0.127	0.130	0.187
8.GQ500110	0.194	0.054	0.151	0.156	0.151	0.072	0.179
9.GQ500111	0.194	0.052	0.151	0.156	0.152	0.072	0.179	0.004
10.GQ500112	0.189	0.026	0.160	0.163	0.159	0.008	0.188	0.073	0.073
11.GQ500113	0.187	0.026	0.160	0.165	0.161	0.008	0.188	0.073	0.073	0.001
12.HQ266624	0.196	0.057	0.154	0.159	0.155	0.076	0.179	0.013	0.014	0.076	0.076
13.KC218937	0.191	0.061	0.155	0.160	0.156	0.079	0.174	0.025	0.026	0.080	0.080	0.031
14.KF155005	0.184	0.176	0.168	0.170	0.169	0.192	0.169	0.184	0.189	0.193	0.193	0.185	0.189
15.KF155006	0.169	0.142	0.000	0.008	0.005	0.157	0.128	0.151	0.151	0.160	0.160	0.154	0.155	0.168
16.KF155008	0.192	0.054	0.150	0.155	0.151	0.072	0.177	0.003	0.004	0.073	0.073	0.013	0.025	0.185	0.150
17.NC006429	0.172	0.145	0.004	0.009	0.006	0.158	0.130	0.155	0.155	0.159	0.161	0.157	0.159	0.171	0.004	0.153
18.12_458	0.193	0.027	0.159	0.164	0.160	0.028	0.177	0.072	0.072	0.027	0.027	0.076	0.078	0.190	0.159	0.072	0.160
19.12_604	0.193	0.026	0.158	0.164	0.159	0.027	0.176	0.071	0.071	0.027	0.027	0.075	0.077	0.189	0.158	0.071	0.159	0.002
20.14_024	0.194	0.026	0.158	0.164	0.159	0.027	0.176	0.072	0.072	0.026	0.026	0.076	0.078	0.188	0.158	0.072	0.159	0.007	0.006
